# Supplementary material for: Overexpression of GmNAC03 in Soybean Enhances Salt Tolerance
Source: Plants (Basel). 2025 Oct 22;14(21):3235. doi: 10.3390/plants14213235 (PMC12609559; doi:10.3390/plants14213235)
Supplement: Supplementary file 1 [file plants-14-03235-s001.zip]

Archive with 2 entries (2 files):
- plants-3866606-supplementary figures.pdf
- plants-3866606-supplementary-table S1.xlsx
