# Supplementary material for: Overexpression of GmNAC03 in Soybean Enhances Salt Tolerance
Source: Plants (Basel). 2025 Oct 22;14(21):3235. doi: 10.3390/plants14213235 (PMC12609559; doi:10.3390/plants14213235)
Supplement: Supplementary file 1 [file plants-14-03235-s001.zip › plants-3866606-supplementary-table S1.xlsx]

## Sheet: Sheet1
Primer Name	Sequence
NAC-CDS-F	CTAGTCTAGAATGGGAGTTCCAGAGAGAGACC
NAC-CDS-R	CGGGATCCTCACTCCCTAACCCCGAACCC
NAC-qPCR-F	TGATCCATGGGTTCTTCCAG
NAC-qPCR-R	TCTCTCCAAACACTGCCTTAC
NAC-Genotype-F	CAAAGGGTAATATCCGGAAACCT
NAC-Genotype-R	TCACTCCCTAACCCCGAACCC
